# Supplementary material for: MiR-126-3p Is Dynamically Regulated in Endothelial-to-Mesenchymal Transition during Fibrosis
Source: Int J Mol Sci. 2021 Aug 11;22(16):8629. doi: 10.3390/ijms22168629 (PMC8395326; doi:10.3390/ijms22168629)
Supplement: Supplementary file 1 [file ijms-22-08629-s001.zip]

Archive with 1 entries (1 files):
- ijms-1310888-supplementary.pdf
